# Supplementary material for: Target of Rapamycin Complex 1 (TORC1), Protein Kinase A (PKA) and Cytosolic pH Regulate a Transcriptional Circuit for Lipid Droplet Formation
Source: Int J Mol Sci. 2021 Aug 20;22(16):9017. doi: 10.3390/ijms22169017 (PMC8396576; doi:10.3390/ijms22169017)
Supplement: Supplementary file 1 [file ijms-22-09017-s001.zip]

Archive with 4 entries (4 files):
- Figure S1_IJMS.pdf
- Figure S2_IJMS.pdf
- Figure S3_IJMS.pdf
- Figure S4_IJMS.pdf
